# Supplementary material for: Characterization and Anti-Biofilm Activity of Lytic Enterococcus Phage vB_Efs8_KEN04 against Clinical Isolates of Multidrug-Resistant Enterococcus faecalis in Kenya
Source: Viruses. 2024 Aug 9;16(8):1275. doi: 10.3390/v16081275 (PMC11360260; doi:10.3390/v16081275)
Supplement: Supplementary file 1 [file viruses-16-01275-s001.zip]

Archive with 1 entries (1 files):
- viruses-3129153-supplementary.pdf
